# Supplementary material for: Quantitative Method for Monitoring Tumor Evolution During and After Therapy
Source: J Pers Med. 2025 Jun 28;15(7):275. doi: 10.3390/jpm15070275 (PMC12299402; doi:10.3390/jpm15070275)
Supplement: Supplementary file 1 [file jpm-15-00275-s001.zip]

Archive with 1 entries (1 files):
- jpm-3661838-supplementary.pdf
